# Supplementary material for: Non-Thermal Plasma-Driven Degradation of Organic Dyes Using CeO2 Prepared by Supercritical Antisolvent Precipitation
Source: Nanomaterials (Basel). 2025 Dec 4;15(23):1831. doi: 10.3390/nano15231831 (PMC12693223; doi:10.3390/nano15231831)
Supplement: Supplementary file 1 [file nanomaterials-15-01831-s001.zip]

Archive with 1 entries (1 files):
- nanomaterials-4012710-supplementary.pdf
